# Supplementary material for: Adverse stem cell clones within a single patient’s tumor predict clinical outcome in AML patients
Source: J Hematol Oncol. 2022 Mar 12;15:25. doi: 10.1186/s13045-022-01232-4 (PMC8917742; doi:10.1186/s13045-022-01232-4)
Supplement: Supplementary file 9 — Additional file 9. Table S1. Clinical characteristics of AML patient. [file 13045_2022_1232_MOESM9_ESM.xlsx]

## Sheet: Table S1
Sample UPN	disease stage	age [years]	sex	cytogenetics	mutations	Reference
AML-952	ID	52	f	46,XX	DNMT3A, RUNX1, ETV6, PTPN11, BCOR, KRAS, NRAS
AML-491	REL1	53		del7q (7q21.13 q36.3)	DNMT3A, RUNX1, ETV6, PTPN11, BCOR	1-13
AML-661	REL2	54		del7q (7q21.13 q36.3); del6p (6p25.3 p21.1)	DNMT3A, RUNX1, ETV6, PTPN11, BCOR, NRAS, JAK1, EZH2	10, 12
			#	PMID	Reference
			1	25793878	Vick et al., PLoS One 2015
			2	28895560	Reiter et al., Leukemia 2017
			3	30568163	Tzelepis et al., NatCommun 2018
			4	31740809	Ruzicka et al., Leukemia 2019
			5	30622285	Lynch et al., Leukemia 2019
			6	30309851	Koczian et al., Haematologica. 2019
			7	31076446	Garg et al., Blood 2019
			8	31201358	Stief et al., Leukemia 2020
			9	32115572	Redondo-Monte et al., Oncogene 2020
			10	32029508	Ebinger et al., Hematologica 2020
			11	32559496	Salik et al., Cancer Cell 2020
			12	33712646	Kempf et al., Sci Rep 2021
			13	34045646	Meßner et al., Sci Rep. 2021
