# Supplementary material for: Adverse stem cell clones within a single patient’s tumor predict clinical outcome in AML patients
Source: J Hematol Oncol. 2022 Mar 12;15:25. doi: 10.1186/s13045-022-01232-4 (PMC8917742; doi:10.1186/s13045-022-01232-4)
Supplement: Supplementary file 10 — Additional file 10. Table S2. NGS_panel_seq of patient and bulk PDX samples. [file 13045_2022_1232_MOESM10_ESM.xlsx]

## Sheet: Table S2
Material	Status	P	DNMT3A R882S	RUNX1 N136K	ETV6 P214L	PTPN11 D61H	BCOR P683Qfs*	KRAS G12A	NRAS Q61K	EZH2 A692G	JAK1 V658F
primary	ID		0.51	0.42	0.49	0.44	0.45	0.008 (2/264)	0.003 (1/331)	0 (0/183)	0 (0/348)
primary	REL1		0.21	0.21	0.23	0.27	0.30	0 (0/167)	0 (0/511)	0 (0/85)	0 (0/654)
primary	REL2		0.29	0.33	0.22	0.24	0.24	0 (0/496)	0.02	0.39	0 (0/322)
PDX	REL1	P-0	0.37	0.54	0.42	0.49	0.55	0.36	0.08	0 (0/51)	0 (0/315)
PDX	REL1	P-2	0.54	0.50	0.51	0.50	0.48	0.47	0.0409	0 (0/238)	0 (0/357)
PDX	REL1	P-3	0.56	0.55	0.44	0.43	0.48	0.49	0.007 (2/286)	0 (0/26)	0.007 (2/287)
PDX	REL1	P-3	0.51	0.50	0.51	0.51	0.49	0.48	0.003 (4/397)	0 (0/134)	0 (0/403)
PDX	REL1	P-3	0.52	0.53	0.49	0.51	0.47	0.49	0 (0/341)	0 (0/118)	0 (0/475)
PDX	REL1	P-3	0.53	0.50	0.49	0.55	0.50	0.52	0.03	0 (0/159)	0 (0/491)
PDX	REL1	P-3	0.46	0.51	0.46	0.47	0.52	0.49	0.004 (2/447)	0 (0/130)	0 (0/396)
PDX	REL1	P-4	0.47	0.51	0.45	0.51	0.47	0.49	0.002 (1/502)	0 (0/164)	0 (0/515)
PDX	REL1	P-4	0.49	0.51	0.61	0.48	0.51	0.47	0 (0/418)	0 (0/148)	0 (0/458)
PDX	REL1	P-7	0.52	0.51	0.46	0.48	0.50	0.47	0 (0/467)	0 (0/245)	0 (0/514)
PDX	REL2	P-0	0.46	0.54	0.50	0.51	0.48	0 (0/752)	0.02 (9/426)	0.99	0.03
PDX	REL2	P-1	0.47	0.51	0.50	0.52	0.44	0 (0/473)	0.06	0.99	0.09
PDX	REL2	P-1	0.51	0.52	0.48	0.50	0.51	0 (0/514)	0.04	1.00	0.11
ID: initial diagnosis; REL: relapse; PDX: patient derived xenograft; P: passage; P-0: primograft;
P-1: first re-Transplantation
depicted are variant allele frequencies and number of positive/all reads
