# Supplementary material for: Adverse stem cell clones within a single patient’s tumor predict clinical outcome in AML patients
Source: J Hematol Oncol. 2022 Mar 12;15:25. doi: 10.1186/s13045-022-01232-4 (PMC8917742; doi:10.1186/s13045-022-01232-4)
Supplement: Supplementary file 13 — Additional file 13. Table S5. Pathway names. [file 13045_2022_1232_MOESM13_ESM.xlsx]

## Sheet: Table S5
"Abbreviation"	"Full_Name"
"Estrogen response"	"HALLMARK_ESTROGEN_RESPONSE_EARLY"
"Inflammatory response"	"HALLMARK_INFLAMMATORY_RESPONSE"
"IL2-STAT5 signaling"	"HALLMARK_IL2_STAT5_SIGNALING"
"Arrhythmogenic cardiomyopathy"	"KEGG_ARRHYTHMOGENIC_RIGHT_VENTRICULAR_CARDIOMYOPATHY_ARVC"
"Axon guidance"	"KEGG_AXON_GUIDANCE"
"Hypertrophic cardiomyopathy"	"KEGG_HYPERTROPHIC_CARDIOMYOPATHY_HCM"
"E-M transition"	"HALLMARK_EPITHELIAL_MESENCHYMAL_TRANSITION"
"MYC targets"	"HALLMARK_MYC_TARGETS_V2"
"Insulin signaling"	"KEGG_INSULIN_SIGNALING_PATHWAY"
"KRAS signaling"	"HALLMARK_KRAS_SIGNALING_UP"
"TGF beta signaling"	"KEGG_TGF_BETA_SIGNALING_PATHWAY"
"Nucleotide transmembrane transporter"	"GO_NUCLEOTIDE_TRANSMEMBRANE_TRANSPORTER_ACTIVITY"
"C-C cascades"	"KEGG_COMPLEMENT_AND_COAGULATION_CASCADES"
"ECM receptor"	"KEGG_ECM_RECEPTOR_INTERACTION"
"Cytoplasmic microtubule"	"GO_CYTOPLASMIC_MICROTUBULE"
"Organophosphate transporter"	"GO_ORGANOPHOSPHATE_ESTER_TRANSMEMBRANE_TRANSPORTER_ACTIVITY"
"Nervous system"	"GO_AUTONOMIC_NERVOUS_SYSTEM_DEVELOPMENT"
